# Supplementary material for: Ice-Age Climate Adaptations Trap the Alpine Marmot in a State of Low Genetic Diversity
Source: Curr Biol. 2019 May 20;29(10):1712–1720.e7. doi: 10.1016/j.cub.2019.04.020 (PMC6538971; doi:10.1016/j.cub.2019.04.020)
Supplement: Data S1. Summary Statistics of the Genome Assembly and Annotation Statistics, Gene Sets of the Substitution Rate Analyses, and Re-mapping Information of Other Species and Re-sequenced Individuals, Related to Figures 1, 2, and 3 and STAR Methods — Summary data, (a) Parameters of genome sequencing of the Alpine marmot reference genome. (b) Genome assembly marMar2.1 summary. Assembly statistics. (c) Statistics of gene annotation in the Alpine marmot marMar 2.1 assembly. (d) Statistics of final gene models for Alpine marmot. (e) Summary of functional annotation in the final gene set for Alpine marmot. (f) Statistics for whole genome alignments of mammalian species against the Alpine marmot 2.1 genome assembly. (g) List of protein coding genes from the Alpine marmot mitochondrial genome. (h) List of tRNA genes from the Alpine marmot mitochondrial genome. (j) Phylogenetic Analysis by Maximum Likelihood (PAML) followed by tests for functional enrichment identifies phototransduction as one of the pathways that underwent increased selection in Alpine marmot. Seven genes from this pathway have undergone adaptive substitution in the hibernating rodents, marmot and thirteen-lined ground squirrel. (k) Identified genes in the PAML analysis in the Cytokine pathway (l) Genes essential for anti-parasite defense. The dN/dS values from the pairwise PAML analysis of Alpine marmot and thirteen-lined ground squirrel, and a comparison to other genes (Top 10% - Rapidly evolving, Top 25% - Evolving; 25%-100%: unremarkable). (m) Data sources of re-mapped mammalian genomes, used to obtain heterozygosity levels (n) Data summary of re-sequenced Alpine marmot individuals. [file mmc2.xlsx]

## Sheet: Reference genome stats
Parameters of genome sequencing of the Alpine marmot reference genome.
Technology	Roche/454 pyroseq.	Illumina HiSeq
Read type	SR	PE500	PE1000	MP3000	MP5000	MP10000	MP20000
Insert size	-	459	807	3869	4172	8462	16988
Standard deviation	-	91	123	1435	1043	2376	4644
Read number	6396791	453980984	428959304	231070722	13149332	25950780	19919894
Average length	511.43	91.25	86.57	71.71	77.37	78.77	81.26
Total length	-1023473617	-1525852072	-1519738866	-610919956	1017321739	2044233768	1618596963
Sequence coverage	1.31	16.57	14.85	6.63	0.41	0.82	0.65
Physical coverage	-	41.68	69.23	178.78	10.97	43.92	67.68
﻿

## Sheet: Genome assembly stats
Genome assembly marMar2.1 summary. Assembly statistics
Category	Contig	Superscaffold
Count	103904	14542
Length (bp)	-1883295085	-1784396350
N50 length (bp)	43931	31340621
N90 length (bp)	11586	4949271
Largest contig/superscaffold size (bp)	503025	90267253
Average contig/superscaffold size (bp)	23211	172643
Smallest contig/superscaffold size (bp)	1	1316
GC content		0.3981
superscaffolds assigned to chromosomes		510
Total base length in superscaffolds assigned to chromosomes		-1916435154
﻿

## Sheet: Genome annotation summary
Statistics of gene annotation in the Alpine marmot marMar 2.1 assembly.
	Number of genes
Total number of MAKER gene models	24904
Total number of gene models from in-house pipeline	24690
Gene models with BLAST functional annotation	23159
Transcript-based models	1531
Gene models with protein motif identifications (InterPro)	21124
Transcript-based models with protein motifs	32
Final gene set	22349
Transfer-RNA genes	369
Transfer-RNA pseudogenes	147

## Sheet: Gene models summary
Statistics of final gene models for Alpine marmot.
	Total count	Total length (bp)	% of genome	Largest item	Smallest item	Average item
Genes	22349	794027742	0.3292	2155942	111	36252
Exons	202488	44630907	0.0185	17106	1	223
Coding exons	196015	33625234	0.0139	17106	1	172
5'-UTR exons	12133	1934682	0.0008	8384	1	161
3'-UTR exons	13884	9388384	0.0039	11947	1	689
Introns	180139	751580012	0.3116	974732	3	4247
﻿

## Sheet: Gene annotation
Summary of functional annotation in the final gene set for Alpine marmot.
	Number of genes
Final gene set	22349
Genes with COG/NOG orthologous groups	21244
Genes with KEGG Orthology mapping	14651
Genes with gene symbol annotations	19007

## Sheet: WGA stats
Statistics for whole genome alignments of mammalian species against the Alpine marmot 2.1 genome assembly.
﻿
Aligned species	Ictidomys tridecemlineatus	Heterocephalus glaber	Mus musculus	Homo sapiens
Marmot sequence covered by collinear regions	-1984096074	-2122973855	-2144322248	-2072157686
Largest collinear region	41875313	19515758	29452727	13725475
N50 collinear region length	6064189	4555205	7204810	4985877
Marmot sequence covered by alignment blocks	1858812630	527598113	153500274	688177587
Largest alignment block	54703	20190	18923	22098
N50 alignment block length	4505	759	526	792
Average % identity of alignment blocks	0.9441	0.7259	0.7314	0.7282

## Sheet: Mito Genes
List of protein coding genes from the Alpine marmot mitochondrial genome.
Gene Name	Gene Symbol	Frame	Nucleotide length
NADH dehydrogenase subunit 5	ND5	1	1827
Cytochrome c oxidase subunit I	COX1	2	1572
NADH dehydrogenase subunit 4	ND4	3	1425
Cytochrome b	CYTB	3	1290
NADH dehydrogenase subunit 2	ND2	2	1098
NADH dehydrogenase subunit 1	ND1	3	957
Cytochrome c oxidase subunit III	COX3	1	828
Cytochrome c oxidase subunit II	COX2	1	684
ATP synthase F0 subunit 6	ATP6	2	681
NADH dehydrogenase subunit 6	ND6	-2	525
NADH dehydrogenase subunit 3	NAD3	3	360
NADH dehydrogenase subunit 4L	ND4L	1	297
ATP synthase F0 subunit 8	ATP8	3	204

## Sheet: tRNA mito genes
List of tRNA genes from the Alpine marmot mitochondrial genome.
tRNA gene	Start Sequence	End Sequence	Codon	Frame
tRNA1-Phe	1	69	GAA	+
tRNA2-Val	1039	1108	TAC	+
tRNA3-Leu	2670	2744	TAA	+
tRNA4-Ile	3703	3772	GAT	+
tRNA5-Met	3844	3913	CAT	+
tRNA6-SeC	4955	5023	TCA	+
tRNA7-Asp	6960	7029	GTC	+
tRNA8-Lys	7716	7783	TTT	+
tRNA9-Gly	9409	9479	TCC	+
tRNA10-Arg	9826	9893	TCG	+
tRNA11-His	11562	11631	GTG	+
tRNA12-Leu	11690	11760	TAG	+
tRNA13-Thr	15299	15366	TGT	+
tRNA14-Pro	15371	15440	TGG	-
tRNA15-Glu	14086	14155	TTC	-
tRNA16-Ser	6888	6957	TGA	-
tRNA17-Tyr	5270	5336	GTA	-
tRNA18-Cys	5203	5270	GCA	-
tRNA19-Asn	5100	5173	GTT	-
tRNA20-Ala	5026	5095	TGC	-
tRNA21-Gln	3769	3841	TTG	-

## Sheet: Phototransduction
Phylogenetic Analysis by Maximum Likelihood (PAML) followed by tests for functional enrichment identifies phototransduction as one of the pathways that underwent increased selection in Alpine marmot​. Seven genes from this pathway have undergone adaptive substitution in the hibernating rodents, marmot and thirteen-lined ground squirrel.
Gene ID	Gene name	Product description
GN_13330	CNGA1	Cyclic nucleotide gated channel alpha 1
GN_13129	PDE6B	Phosphodiesterase 6B, cGMP-specific, rod, beta
GN_6646	GUCA1A	Guanylate cyclase activator 1A (retina)
GN_4018	GRK1	G protein-coupled receptor kinase 1
GN_21148	GUCY2F	Guanylate cyclase 2F, retinal
GN_19591	GRK7	G protein-coupled receptor kinase 7
GN_13045	CALML6	Calmodulin-like 6

## Sheet: Cytokine pathway
Identified genes in the PAML analysis in the Cytokine pathway
Gene ID	Gene symbol
GN_2647	CXCL16
GN_2103	CCL2
GN_1612	CCL3
GN_1384	IL4
GN_11778	CSF1
GN_12902	IFNK
GN_648	IFNG

[truncated: 3 more sheets: Pairwise PAML analysis, Re-mapped species, Re-sequenced marmots]
